# Supplementary material for: Global Gene Expression Analysis of the Interaction between Cancer Cells and Osteoblasts to Predict Bone Metastasis in Breast Cancer
Source: PLoS One. 2012 Jan 3;7(1):e29743. doi: 10.1371/journal.pone.0029743 (PMC3250506; doi:10.1371/journal.pone.0029743)
Supplement: Table S1 — List of genes in the “interferon response genes regulated by STAT1 signature”. The gene name, the gene symbol and the clone ID are listed. (XLSX) [file pone.0029743.s004.xlsx]

## Sheet: 16104_NODE1447X
CLID	name	symbol
hSQ028549	SP110 nuclear body protein::SP110 nuclear body protein	SP110::SP110
hSQ017654	Mov10, Moloney leukemia virus 10, homolog (mouse)::Mov10, Moloney leukemia virus 10, homolog (mouse)	MOV10::MOV10
hSQ005519
hSQ007000	2',5'-oligoadenylate synthetase 1, 40/46kDa::2',5'-oligoadenylate synthetase 1, 40/46kDa	OAS1::OAS1
hSQ008950	5'-3' exoribonuclease 1::5'-3' exoribonuclease 1	XRN1::XRN1
hSQ028024	Adenosine deaminase, RNA-specific::adenosine deaminase, RNA-specific	ADAR::ADAR
hSQ039610	apolipoprotein B mRNA editing enzyme, catalytic polypeptide-like 3G::Apolipoprotein B mRNA editing enzyme, catalytic polypeptide-like 3G	APOBEC3G::APOBEC3G
hSQ032317	apolipoprotein L, 2::Apolipoprotein L, 2	APOL2::APOL2
hSQ002980	Apolipoprotein L, 3::apolipoprotein L, 3	APOL3::APOL3
hSQ000138	Beta-2-microglobulin::beta-2-microglobulin	B2M::B2M
hSQ000393	Beta-2-microglobulin::beta-2-microglobulin	B2M::B2M
hSQ002108	Beta-2-microglobulin::beta-2-microglobulin	B2M::B2M
hSQ002519	Beta-2-microglobulin::beta-2-microglobulin	B2M::B2M
hSQ002549	Beta-2-microglobulin::beta-2-microglobulin	B2M::B2M
hSQ002550	Beta-2-microglobulin::beta-2-microglobulin	B2M::B2M
hSQ002551	Beta-2-microglobulin::beta-2-microglobulin	B2M::B2M
hSQ002552	Beta-2-microglobulin::beta-2-microglobulin	B2M::B2M
hSQ002555	Beta-2-microglobulin::beta-2-microglobulin	B2M::B2M
hSQ002559	Beta-2-microglobulin::beta-2-microglobulin	B2M::B2M
hSQ002562	Beta-2-microglobulin::beta-2-microglobulin	B2M::B2M
hSQ005846	Beta-2-microglobulin::beta-2-microglobulin	B2M::B2M
hSQ008660	Beta-2-microglobulin::beta-2-microglobulin	B2M::B2M
hSQ008746	Beta-2-microglobulin::beta-2-microglobulin	B2M::B2M
hSQ008799	Beta-2-microglobulin::beta-2-microglobulin	B2M::B2M
hSQ017922	Beta-2-microglobulin::beta-2-microglobulin	B2M::B2M
hSQ022668	Beta-2-microglobulin::beta-2-microglobulin	B2M::B2M
hSQ023490	Beta-2-microglobulin::beta-2-microglobulin	B2M::B2M
hSQ024343	Beta-2-microglobulin::beta-2-microglobulin	B2M::B2M
hSQ028904	Beta-2-microglobulin::beta-2-microglobulin	B2M::B2M
hSQ030706	Beta-2-microglobulin::beta-2-microglobulin	B2M::B2M
hSQ030714	Beta-2-microglobulin::beta-2-microglobulin	B2M::B2M
hSQ031104	Beta-2-microglobulin::beta-2-microglobulin	B2M::B2M
hSQ031196	Beta-2-microglobulin::beta-2-microglobulin	B2M::B2M
hSQ031865	Beta-2-microglobulin::beta-2-microglobulin	B2M::B2M
hSQ004443	Butyrophilin, subfamily 3, member A1::butyrophilin, subfamily 3, member A1	BTN3A1::BTN3A1
hSQ000740	Butyrophilin, subfamily 3, member A2::butyrophilin, subfamily 3, member A2	BTN3A2::BTN3A2
hSQ015215	Butyrophilin, subfamily 3, member A2::butyrophilin, subfamily 3, member A2	BTN3A2::BTN3A2
hSQ015132	Butyrophilin, subfamily 3, member A3::butyrophilin, subfamily 3, member A3	BTN3A3::BTN3A3
hSQ020001	caspase recruitment domain family, member 16::Caspase recruitment domain family, member 16	CARD16::CARD16
hSQ029121	CD68 molecule::CD68 molecule	CD68::CD68
hSQ044622	Chemokine (C-C motif) ligand 2::chemokine (C-C motif) ligand 2	CCL2::CCL2
hSQ015593	chromosome 19 open reading frame 66::Chromosome 19 open reading frame 66	C19orf66::C19orf66
hSQ002689	Chromosome 5 open reading frame 13::chromosome 5 open reading frame 13	C5orf13::C5orf13
hSQ031490	Chromosome 9 open reading frame 47::sphingosine-1-phosphate receptor 3::chromosome 9 open reading frame 47	C9orf47::S1PR3::C9orf47
hSQ044433	Complement factor B::complement factor B	CFB::CFB
hSQ025909	Deltex 3-like (Drosophila)::deltex 3-like (Drosophila)	DTX3L::DTX3L
hSQ029289	DEXH (Asp-Glu-X-His) box polypeptide 58::DEXH (Asp-Glu-X-His) box polypeptide 58	DHX58::DHX58
hSQ004237	DnaJ (Hsp40) homolog, subfamily B, member 4::DnaJ (Hsp40) homolog, subfamily B, member 4	DNAJB4::DNAJB4
hSQ020243	Endothelin receptor type A::endothelin receptor type A	EDNRA::EDNRA
hSQ034842	Histone cluster 2, H2aa3::histone cluster 2, H2aa3::histone cluster 2, H2aa4	HIST2H2AA3::HIST2H2AA3::HIST2H2AA4
hSQ020978	hypothetical gene supported by AL713721	AL713721
hSQ033135	Interferon induced transmembrane protein 1 (9-27)::interferon induced transmembrane protein 1 (9-27)	IFITM1::IFITM1
hSQ018645	Interferon induced transmembrane protein 1 (9-27)::interferon induced transmembrane protein 2 (1-8D)	IFITM1::IFITM2
hSQ015386	interferon induced transmembrane protein 4 pseudogene	IFITM4P
hSQ008010	Interferon regulatory factor 9::interferon regulatory factor 9	IRF9::IRF9
hSQ011519	Interferon, alpha-inducible protein 6::interferon, alpha-inducible protein 6::Interferon, alpha-inducible protein 6	IFI6::IFI6::IFI6
hSQ034309	Interferon, gamma-inducible protein 30::interferon, gamma-inducible protein 30	IFI30::IFI30
hSQ040092	Interferon, gamma-inducible protein 30::interferon, gamma-inducible protein 30	IFI30::IFI30
hSQ038968	Leucine aminopeptidase 3::leucine aminopeptidase 3	LAP3::LAP3
hSQ007681	Lymphocyte antigen 6 complex, locus E::lymphocyte antigen 6 complex, locus E	LY6E::LY6E
hSQ033809	Major histocompatibility complex, class I, F::major histocompatibility complex, class I, F	HLA-F::HLA-F
hSQ043693	Major histocompatibility complex, class I, F::major histocompatibility complex, class I, F	HLA-F::HLA-F
hSQ026865	mitochondrially encoded tRNA lysine::mitochondrially encoded tRNA threonine	MT-TK::MT-TT
hSQ011778	NLR family, CARD domain containing 5::NLR family, CARD domain containing 5	NLRC5::NLRC5
hSQ005759	N-myc (and STAT) interactor::N-myc (and STAT) interactor	NMI::NMI
hSQ029532	pleckstrin homology domain containing, family G (with RhoGef domain) member 2::Pleckstrin homology domain containing, family G (with RhoGef domain) member 2	PLEKHG2::PLEKHG2
hSQ018150	Poly (ADP-ribose) polymerase family, member 10::poly (ADP-ribose) polymerase family, member 10	PARP10::PARP10
hSQ009414	poly (ADP-ribose) polymerase family, member 14::Poly (ADP-ribose) polymerase family, member 14	PARP14::PARP14
hSQ009292	Poly (ADP-ribose) polymerase family, member 9::poly (ADP-ribose) polymerase family, member 9	PARP9::PARP9
hSQ037406	Procollagen-lysine, 2-oxoglutarate 5-dioxygenase 2::procollagen-lysine, 2-oxoglutarate 5-dioxygenase 2	PLOD2::PLOD2
hSQ028859	Promyelocytic leukemia::promyelocytic leukemia	PML::PML
hSQ029711	Protein phosphatase 1K (PP2C domain containing)::protein phosphatase 1K (PP2C domain containing)	PPM1K::PPM1K
hSQ041499	REC8 homolog (yeast)::REC8 homolog (yeast)	REC8::REC8
hSQ031382	Ring finger protein 213::ring finger protein 213	RNF213::RNF213
hSQ014063	Secreted and transmembrane 1::secreted and transmembrane 1	SECTM1::SECTM1
hSQ005840	Serpin peptidase inhibitor, clade E (nexin, plasminogen activator inhibitor type 1), member 1::serpin peptidase inhibitor, clade E (nexin, plasminogen activator inhibitor type 1), member 1	SERPINE1::SERPINE1
hSQ017479	Serum/glucocorticoid regulated kinase 1::serum/glucocorticoid regulated kinase 1	SGK1::SGK1
hSQ019837	signal transducer and activator of transcription 1, 91kDa::Signal transducer and activator of transcription 1, 91kDa	STAT1::STAT1
hSQ012185	signal transducer and activator of transcription 1, 91kDa::Signal transducer and activator of transcription 1, 91kDa	STAT1::STAT1
hSQ033332	signal transducer and activator of transcription 1, 91kDa::Signal transducer and activator of transcription 1, 91kDa	STAT1::STAT1
hSQ040587	signal transducer and activator of transcription 1, 91kDa::Signal transducer and activator of transcription 1, 91kDa	STAT1::STAT1
hSQ034383	Signal transducer and activator of transcription 2, 113kDa::signal transducer and activator of transcription 2, 113kDa	STAT2::STAT2
hSQ026891	similar to unc-93 homolog B1; unc93 (C.elegans) homolog B; unc-93 related protein; unc93 (C. elegans) homolog B1	LOC402457
hSQ017051	Solute carrier family 38, member 5::solute carrier family 38, member 5	SLC38A5::SLC38A5
hSQ017196	Suppressor of cytokine signaling 1::suppressor of cytokine signaling 1	SOCS1::SOCS1
hSQ005268	three prime repair exonuclease 1::ATR interacting protein	TREX1::ATRIP
hSQ031136	Transcribed locus, moderately similar to NP_005597.3 legumain preproprotein [Homo sapiens]::legumain	LGMN
hSQ025200	Transcribed locus, strongly similar to XP_001138373.1 PREDICTED: hypothetical protein [Pan troglodytes]::phosphoinositide-3-kinase, regulatory subunit 3 (gamma)::Phosphoinositide-3-kinase, regulatory subunit 3 (gamma)	PIK3R3::PIK3R3
hSQ030812	Transcribed locus::H1 histone family, member 0	H1F0
hSQ014473	transmembrane protein 140	TMEM140
hSQ000102	Tripartite motif-containing 5::tripartite motif-containing 5	TRIM5::TRIM5
hSQ043024	Tumor necrosis factor, alpha-induced protein 3::tumor necrosis factor, alpha-induced protein 3	TNFAIP3
hSQ020254	Ubiquitin specific peptidase 18::ubiquitin specific peptidase 18	USP18::USP18
hSQ012398	Ubiquitin-conjugating enzyme E2L 6::ubiquitin-conjugating enzyme E2L 6	UBE2L6::UBE2L6
