# Supplementary material for: Global Gene Expression Analysis of the Interaction between Cancer Cells and Osteoblasts to Predict Bone Metastasis in Breast Cancer
Source: PLoS One. 2012 Jan 3;7(1):e29743. doi: 10.1371/journal.pone.0029743 (PMC3250506; doi:10.1371/journal.pone.0029743)
Supplement: Table S2 — List of genes in the “IL-6 gene signature”. The gene name, the gene symbol and the clone ID are listed. (XLSX) [file pone.0029743.s005.xlsx]

## Sheet: 16104_NODE1452X
CLID	name	symbol
hSQ031381	similar to chloride intracellular channel 1	LOC390363
hSQ009813
hSQ012135	3'(2'), 5'-bisphosphate nucleotidase 1::3'(2'), 5'-bisphosphate nucleotidase 1	BPNT1::BPNT1
hSQ020121	Baculoviral IAP repeat-containing 3::baculoviral IAP repeat-containing 3	BIRC3::BIRC3
hSQ042232	BCL2-antagonist/killer 1::BCL2-antagonist/killer 1	BAK1::BAK1
hSQ040483	Bone marrow stromal cell antigen 2::bone marrow stromal cell antigen 2	BST2::BST2
hSQ009543	Carbonic anhydrase IX::carbonic anhydrase IX	CA9::CA9
hSQ039491	Carnitine palmitoyltransferase 1B (muscle)::carnitine palmitoyltransferase 1B (muscle)::choline kinase beta	CPT1B::CPT1B::CHKB
hSQ012926	Caspase 7, apoptosis-related cysteine peptidase::caspase 7, apoptosis-related cysteine peptidase	CASP7::CASP7
hSQ045359	CD74 molecule, major histocompatibility complex, class II invariant chain	CD74
hSQ015214	CDNA FLJ42884 fis, clone BRHIP3007483::chromodomain helicase DNA binding protein 6	CHD6
hSQ026118	Desmoplakin::desmoplakin	DSP::DSP
hSQ005110	Eukaryotic translation initiation factor 2-alpha kinase 2::eukaryotic translation initiation factor 2-alpha kinase 2	EIF2AK2::EIF2AK2
hSQ028207	FtsJ methyltransferase domain containing 2::FtsJ methyltransferase domain containing 2	FTSJD2::FTSJD2
hSQ006487	Guanosine monophosphate reductase::guanosine monophosphate reductase	GMPR::GMPR
hSQ011874	Guanylate binding protein 1, interferon-inducible, 67kDa::guanylate binding protein 1, interferon-inducible, 67kDa	GBP1::GBP1
hSQ039210	H2B histone family, member S::H2B histone family, member S	H2BFS::H2BFS
hSQ015975	hect domain and RLD 5::Hect domain and RLD 5	HERC5::HERC5
hSQ011211	Histone cluster 1, H2bd::histone cluster 1, H2bd	HIST1H2BD::HIST1H2BD
hSQ012600	Histone cluster 1, H2bd::histone cluster 1, H2bd	HIST1H2BD::HIST1H2BD
hSQ032762	Histone cluster 1, H2bk::histone cluster 1, H2bk	HIST1H2BK::HIST1H2BK
hSQ040220	HLA complex group 18::tripartite motif-containing 26	HCG18::TRIM26
hSQ008352	Intercellular adhesion molecule 1::intercellular adhesion molecule 1	ICAM1::ICAM1
hSQ030276	Interferon regulatory factor 1::interferon regulatory factor 1	IRF1::IRF1
hSQ005383	Interferon stimulated exonuclease gene 20kDa::interferon stimulated exonuclease gene 20kDa	ISG20::ISG20
hSQ010418	Interferon-induced protein 44::interferon-induced protein 44	IFI44::IFI44
hSQ024313	Interferon-induced protein 44::interferon-induced protein 44	IFI44::IFI44
hSQ039604	Interferon-induced protein with tetratricopeptide repeats 1::interferon-induced protein with tetratricopeptide repeats 1	IFIT1::IFIT1
hSQ012641	Interferon-induced protein with tetratricopeptide repeats 2::interferon-induced protein with tetratricopeptide repeats 2	IFIT2::IFIT2
hSQ030972	interferon-induced protein with tetratricopeptide repeats 3::Transcribed locus, strongly similar to NP_001540.2 interferon-induced protein with tetratricopeptide repeats 3 [Homo sapiens]	IFIT3
hSQ034432	interleukin 6 (interferon, beta 2)::Interleukin 6 (interferon, beta 2)	IL6::IL6
hSQ002232	Lectin, galactoside-binding, soluble, 3 binding protein::lectin, galactoside-binding, soluble, 3 binding protein	LGALS3BP::LGALS3BP
hSQ021647	Lectin, galactoside-binding, soluble, 3 binding protein::lectin, galactoside-binding, soluble, 3 binding protein	LGALS3BP::LGALS3BP
hSQ014820	Lectin, galactoside-binding, soluble, 9::lectin, galactoside-binding, soluble, 9	LGALS9::LGALS9
hSQ014302	LTR/MaLR_132	Repeat_MSTC
hSQ021240	LysM, putative peptidoglycan-binding, domain containing 2::LysM, putative peptidoglycan-binding, domain containing 2	LYSMD2
hSQ034954	mitochondrially encoded tRNA lysine::mitochondrially encoded tRNA leucine 1 (UUA/G)	MT-TK::MT-TL1
hSQ008484	mitochondrially encoded tRNA lysine::mitochondrially encoded tRNA phenylalanine	MT-TK::MT-TF
hSQ013925	Mixed lineage kinase domain-like::mixed lineage kinase domain-like	MLKL::MLKL
hSQ004334	mucin 16, cell surface associated::Mucin 16, cell surface associated	MUC16::MUC16
hSQ019582	Myeloid cell leukemia sequence 1 (BCL2-related)::myeloid cell leukemia sequence 1 (BCL2-related)	MCL1::MCL1
hSQ044465	Myeloid differentiation primary response gene (88)::myeloid differentiation primary response gene (88)	MYD88::MYD88
hSQ043434	negative regulator of ubiquitin-like proteins 1::Hypothetical LOC401433	NUB1::LOC401433
hSQ024839	Nuclear factor of kappa light polypeptide gene enhancer in B-cells inhibitor, zeta::nuclear factor of kappa light polypeptide gene enhancer in B-cells inhibitor, zeta	NFKBIZ::NFKBIZ
hSQ014680	Peroxisomal proliferator-activated receptor A interacting complex 285::peroxisomal proliferator-activated receptor A interacting complex 285	PRIC285::PRIC285
hSQ030607	Peroxisomal proliferator-activated receptor A interacting complex 285::peroxisomal proliferator-activated receptor A interacting complex 285	PRIC285::PRIC285
hSQ000524	Phospholipid scramblase 1::phospholipid scramblase 1	PLSCR1::PLSCR1
hSQ002987	Pleiotrophin::pleiotrophin	PTN::PTN
hSQ035227	Poly (ADP-ribose) polymerase family, member 12::poly (ADP-ribose) polymerase family, member 12	PARP12::PARP12
hSQ006484	Proteasome (prosome, macropain) activator subunit 2 (PA28 beta)::proteasome (prosome, macropain) activator subunit 2 (PA28 beta)	PSME2::PSME2
hSQ031576	Proteasome (prosome, macropain) activator subunit 2 (PA28 beta)::proteasome (prosome, macropain) activator subunit 2 (PA28 beta)	PSME2::PSME2
hSQ012877	Proteasome (prosome, macropain) subunit, beta type, 8 (large multifunctional peptidase 7)::proteasome (prosome, macropain) subunit, beta type, 8 (large multifunctional peptidase 7)	PSMB8::PSMB8
hSQ038121	Proteasome (prosome, macropain) subunit, beta type, 8 (large multifunctional peptidase 7)::proteasome (prosome, macropain) subunit, beta type, 8 (large multifunctional peptidase 7)	PSMB8::PSMB8
hSQ018393	proteasome (prosome, macropain) subunit, beta type, 9 (large multifunctional peptidase 2)::Proteasome (prosome, macropain) subunit, beta type, 9 (large multifunctional peptidase 2)	PSMB9::PSMB9
hSQ021322	Retinoic acid receptor responder (tazarotene induced) 3::retinoic acid receptor responder (tazarotene induced) 3	RARRES3::RARRES3
hSQ000573	Serpin peptidase inhibitor, clade E (nexin, plasminogen activator inhibitor type 1), member 1::serpin peptidase inhibitor, clade E (nexin, plasminogen activator inhibitor type 1), member 1	SERPINE1::SERPINE1
hSQ013234	similar to LAP3 protein	LOC389386
hSQ018111	Solute carrier family 25, member 28::solute carrier family 25, member 28	SLC25A28::SLC25A28
hSQ023081	Spermatogenesis associated, serine-rich 2-like::spermatogenesis associated, serine-rich 2-like	SPATS2L::SPATS2L
hSQ036157	Spermatogenesis associated, serine-rich 2-like::spermatogenesis associated, serine-rich 2-like	SPATS2L::SPATS2L
hSQ021713	sterile alpha motif domain containing 9::Sterile alpha motif domain containing 9	SAMD9::SAMD9
hSQ009307	Transcribed locus, strongly similar to NP_956411.1 histone 2, H2, like [Danio rerio]::histone cluster 1, H2bc::Histone cluster 1, H2bc	HIST1H2BC::HIST1H2BC
hSQ034953	transfer RNA leucine 1 (anticodon AAG)	TRNAL1
hSQ028045	Transporter 1, ATP-binding cassette, sub-family B (MDR/TAP)::transporter 1, ATP-binding cassette, sub-family B (MDR/TAP)	TAP1::TAP1
hSQ010834	Transporter 2, ATP-binding cassette, sub-family B (MDR/TAP)::transporter 2, ATP-binding cassette, sub-family B (MDR/TAP)	TAP2::TAP2
hSQ038480	Tripartite motif-containing 21::tripartite motif-containing 21	TRIM21::TRIM21
hSQ030951	Tripartite motif-containing 38::tripartite motif-containing 38	TRIM38::TRIM38
hSQ019357	unc-93 homolog B3 pseudogene (C. elegans)	UNC93B3
hSQ013699	YEATS domain containing 2::YEATS domain containing 2	YEATS2::YEATS2
hSQ018701	Zinc finger and BTB domain containing 39::zinc finger and BTB domain containing 39	ZBTB39::ZBTB39
hSQ035207	Zinc finger protein 92::zinc finger protein 92	ZNF92::ZNF92
hSQ032757	Zinc finger, NFX1-type containing 1::zinc finger, NFX1-type containing 1	ZNFX1::ZNFX1
